# Supplementary material for: Experiences and satisfaction of children, young people and their parents with alternative mental health models to inpatient settings: a systematic review
Source: Eur Child Adolesc Psychiatry. 2019 Oct 21;29(12):1621–33. doi: 10.1007/s00787-019-01420-7 (PMC7641947; doi:10.1007/s00787-019-01420-7)
Supplement: Supplementary file 2 — Supplementary material 2 (XLSX 32 kb) [file 787_2019_1420_MOESM2_ESM.xlsx]

## Sheet: MMAT Quality Assessment
No	Article and year	Article code	Study design		S1	S2		Qualitative 1.1	Qualitative 1.2	Qualitative 1.3	Qualitative 1.4	Qualitative 1.5		Quantiative RCT 2.1	Quantiative RCT 2.2	Quantiative RCT 2.3	Quantiative RCT 2.4	Quantiative RCT 2.5		Quantiative Non RCT 3.1	Quantiative Non RCT 3.2	Quantiative Non RCT 3.3	Quantiative Non RCT 3.4	Quantiative Non RCT 3.5		Quantiative descriptive 4.1	Quantiative descriptive 4.2	Quantiative descriptive 4.3	Quantiative descriptive 4.4	Quantiative descriptive 4.5		Mixed Methods 5.1	Mixed Methods 5.2	Mixed Methods 5.3	Mixed Methods 5.4	Mixed Methods 5.5			Quality of the study	Comments
1	How Young Adults in London Experience the ClubhouseModel of Mental Health Recovery: A Thematic Analysis (2018)	SR100	Qualitative																																				Moderate	Inductive semantic analysis; very small sample of CYP
2	Evolving the service model for child and adolescent mental health services (2016)	SR101	Mixed Methods																																				Moderate
3	Evaluation of a drop-in clinic for young people with attention deficit hyperactivity disorder (2017)	SR102	Non-Randomised																																				Moderate
4	Comparison of effectiveness and cost-effectiveness of an intensive community supported discharge service versus treatment as usual for adolescents with psychiatric emergencies: a randomised controlled trial (2018)	SR103	RCT																																				Moderate	Medium at Rayyan
5	A crisis recovery model for adolescents with severe mental health problems (2013)	SR104	Narrative Case Study (Qualitative)																																				Not feasable for assessment using MMAT	S1 and S2 are both No
6	Emotional Distress Dispositions and Crisis Intervention for Children Treated for Mental Illness (2015)	SR105	Quantiative descriptive study																																				Moderate
7	Family-Based Crisis Intervention in the Emergency Department: A New Model of Care (2015)	SR106	Case Study - Qualitative																																				Low
8	The SAFETY Program: A Treatment-Development Trial of a Cognitive-Behavioral Family Treatment for Adolescent Suicide Attempters (2015)	SR107	Non-Randomised																																				Moderate
9	Resilient Therapy: StrategicTherapeutic Engagement with Children in Crisis (2008)	SR108	Case Study - Qualitative																																				Not feasable for assessment using MMAT	S1 and S2 are both No
10	Developing a Mental Health eClinic to Improve Access to and Quality of Mental Health Care for Young People: Using Participatory Design as Research Methodologies (2018)	SR109	Qualitative																																				Moderate	Medium at Rayyan
11	Child and Adolescent Emergency and Urgent Mental Health Delivery Through Telepsychiatry: 12-Month Prospective Study (2017)	SR110	Quantiative descriptive study																																				Moderate	Medium at Rayyan
12	The Use of Telepsychiatry to Provide Cost-Efficient Care During Pediatric Mental Health Emergencies (2018)	SR111	Quantiative descriptive study																																				Moderate	Medium at Rayyan
13	MYPLAN -mobile phone application to manage crisis of persons at risk of suicide: Study protocol for a randomized controlled trial (2017)	SR112	RCT																																				Low
14	Participation, Engagement and Change: A Study of the Experiences of Service Users of the Unified Adolescent Team (2013)	SR113	Qualitative																																				High	Medium at Rayyan
15	Collaboration in crisis: Carer perspectives on policeand mental health professional’s responses to mentalhealth crises (2016)	SR114	Qualitative																																				Moderate
16	Double deprivation: a phenomenological study into the experience of being a carer during a mental health crisis (2015)	SR115	Qualitative																																				High
17	Not sick enough: Experiences of carers of people with mental illness negotiating care for their relatives with mental health services (2017)	SR116	Qualitative																																				High
18	Prior Experiences of Behavioral Health Treatment among Uninsured Young Adults Served in a Psychiatric Crisis Setting (2017)	SR117	Qualitative																																				Moderate	Medium at Rayyan
19	Real-Time Needs, Real-Time Care: Creating Adaptive Systems of Community-Based Care for Emerging Adults (2017)	SR118	Qualitative																																				High
								Yes
								No
								Can't tell

## Sheet: MMAT Pie Chart
						Cannot be assessed	2
						Low Quality	2
						Moderate Quality	11
						High Quality	4

## Sheet: Articles and their Methodology
			Qualitative studies	8
			Quantiative descriptive	3
			Non Randomised	2
			Case Studies (Qualitative)	3
			Mixed Methods	1
			RCT	2
